# Supplementary material for: Trehalose Ameliorates Zebrafish Emotional and Social Deficits Caused by CLN8 Dysfunction
Source: Cells. 2025 Jan 5;14(1):55. doi: 10.3390/cells14010055 (PMC11720655; doi:10.3390/cells14010055)
Supplement: Supplementary file 1 [file cells-14-00055-s001.zip]

Archive with 1 entries (1 files):
- cells-3330749-supplementary.pdf
